# Supplementary material for: Folate/homocysteine metabolism and lung cancer risk among smokers
Source: PLoS One. 2019 Apr 2;14(4):e0214462. doi: 10.1371/journal.pone.0214462 (PMC6445430; doi:10.1371/journal.pone.0214462)
Supplement: S1 Dataset — (XLS) [file pone.0214462.s005.xls]

## Sheet: onetothree
lp	Case-Control	Pair id	serum folate	RBC folate	RBC folate corrected	Hcy	SEX	MTHFR c.665	MTHFR c.1298	CBS c.844_845ins68	SHMT c.1420C>T	MTHFD c.1958G>A	MTR c.2756A>G	MTRR c.66A>G	TYMS 3'UTR ins/del	TYMS 5'UTR 2R/3R	DHFR c.86+60_78ins22	TCN2 c.776C>G	SLC19A1 c.80G>A
1	Case	1	25.6	756.7	726.5	11.7	Male	CT	AA	DD	CT	GA	AA	GA	II	ID	ID	CC	AA
2	Control	1	9.1	327.9	307.7	10.8	Male	CC	AC	DD	CC	GG	GG	GG	ID	ID	ID	CG	GG
3	Control	1	12.5	295.1	278.9	18.8	Male	CC	AC	DD	TT	GA	AA	GG	ID	ID	ID	CC	AA
4	Control	1	7.3	155.3	147.7	21.3	Male	CC	AA	DD	TT	GA	AA	GA	II	ID	ID	CC	AA
9	Case	2	17.9			12.9	Male	CC	CC	DD	CT	GG	AA	GG	II	ID	DD	CG	GG
10	Control	2	12.2			15.4	Male	CC	AC	DD	CT	AA	GA	AA	ID	II	ID	GG	AA
11	Control	2	26.5			16.6	Male	CC	AA	DD	CT	GG	AA	GA	II	ID	ID	GG	GA
12	Control	2	14.1			15.3	Male	CT	AC	DD	TT	GA	GA	GG	II	ID	ID	CG	GG
13	Case	3	10.2	349.6	332.9	15.8	Male	TT	AA	DD	CT	GA	AA	GG	ID	ID	DD	CC	AA
14	Control	3	32.4	1857.4	1813.4	20.4	Male	CT	AA	DD	CT	AA	AA	GG	II	DD	ID	CG	GA
15	Control	3	22	441.6	408.9	40.3	Male	CC	AC	DD	CT	AA	AA	GG	DD	II	ID	CG	AA
16	Control	3	10	639.7	624.6	16.9	Male	CT	AC	DD	CC	GA	GA	GA	DD	ID	ID	CC	AA
17	Case	4	16.3	605.6	583.1	16.6	Male	CT	AC	DD	CT	GA	AA	GA	ID	II	ID	CG	GG
18	Control	4	40.6	1020.4	959.3	13.6	Male	CC	AA	DD	CT	GG	AA	AA	ID	DD	ID	CC	GG
19	Control	4	12	254.8	240.7	23.7	Male	CC	AA	DD	CT	GG	AA	GA	ID	II	DD	CG	GA
20	Control	4	22.7	460.9	430.1	24.4	Male	CT	AA	DD	CT	GA	AA	GG	ID	II	ID	CG	GG
21	Case	5	10	457.6	444.6	19.6	Male	CT	AA	ID	TT	GA	AA	GG	ID	ID	ID	CG	GA
22	Control	5	9.5	552.3	540.5	18.1	Male	CT	AA	DD	CC	GA	AA	GG	ID	II	II	CG	GG
23	Control	5	16.5	693.5	665.7	10.3	Male	CC	AA	DD	CT	GG	GA	GG	II	ID	ID	CG	GA
24	Control	5	800.5	2383.4		17.4	Male	CT	AA	DD	CT	GG	AA	AA	ID	II	ID	CG	GG
29	Case	6	22.9	567	531.1	17.2	Female	CT	AC	DD	CT	AA	AA	GA	ID	ID	ID	GG	AA
30	Control	6	21.8	464.8	431.8	13.4	Female	CT	AA	DD	CC	GA	AA	AA	ID	II	II	GG	GG
31	Control	6	14.7	527.2	507.9	11.9	Female	CT	AC	DD	CT	GG	AA	GA	ID	II	II	CC	GA
32	Control	6	16.3	327.3	303.8	12	Female	CC	AA	DD	CT	GG	AA	GG	ID	II	ID	GG	GG
33	Case	7	21.8			11.2	Male	CT	AA	DD	TT	AA	AA	GA	II	ID	ID	CC	GA
34	Control	7	17.9			7.7	Male	TT	AA	DD	CT	GA	AA	AA	ID	DD	ID	GG	GA
35	Control	7	20.6			18.8	Male	CC	AA	DD	CC	GG	AA	AA	II	II	II	CG	AA
36	Control	7	21.3			16.7	Male	CT	AA	DD	CT	GA	AA	AA	ID	ID	II	CG	AA
37	Case	8	8.2	202.4	190.2	17.8	Female	CC	AA	DD	CC	GG	AA	AA	II	II	II	CG	GA
38	Control	8	23.1	346.4	308.2	13.5	Female	CC	AA	DD	CT	AA	AA	GA	II	ID	ID	GG	GA
39	Control	8	15.4	425.6	399	11.3	Female	CC	AA	DD	CT	GG	AA	AA	DD	II	ID	CG	AA
40	Control	8	6.1	256.5	249.4	11.2	Female	CC	AC	DD	CT	GG	GA	GG	ID	II	ID	GG	GG
41	Case	9	17.9	372.3	343.5	20.2	Female	TT	AA	DD	CC	GA	GA	GG	ID	II	DD	GG	GA
42	Control	9	12	667	649.9	16	Female	CC	CC	DD	TT	GA	AA	GA	ID	DD	ID	CG	GA
43	Control	9	16.5	852.2	827.7	15.3	Female	TT	AA	DD	CT	GG	GA	GA	DD	II	DD	GG	GA
44	Control	9	23.8	672.2	636.6	13.6	Female	CT	AA	DD	TT	GG	AA	GA	ID	ID	ID	CG	GA
45	Case	10	24.9			9.23	Female	CC	CC	DD	CC	GA	AA	GG	ID	DD	ID	CG	GA
46	Control	10	30.4			12.4	Female	TT	AA	DD	CC	GA	GA	GG	ID	ID	ID	CG	GG
47	Control	10	16.3			13.6	Female	CT	AA	DD	CT	GA	AA	GG	II	ID	II	CG	GA
48	Control	10	21.3			21.7	Female	CT	AA	DD	CT	GG	GA	GG	II	DD	II	GG	AA
49	Case	11	13.8			6.15	Female	CC	AC	ID	CC	GG	AA	GA	II	ID	DD	CC	GA
50	Control	11	29			8.84	Female	CT	AC	DD	CT	GG	GA	GA	ID	ID	DD	CG	GA
51	Control	11	21.5			19.5	Female	TT	AC	DD	CT	GA	AA	GA	II	ID	ID	CC	GG
52	Control	11	16.1			14.3	Female	CC	AC	DD	CC	AA	GA	GG	ID	ID	ID	CG	GG
53	Case	12	7.7			17.2	Male	TT	AA	DD	CT	GA	AA	GA	II	ID	ID	CG	GA
54	Control	12	22.9			20	Male	CT	AA	DD	CT	GA	AA	GG	II	DD	II	CG	GG
55	Control	12	29.9			18.1	Male	TT	AA	DD	CC	GA	GG	GG	II	DD	DD	GG	GA
56	Control	12	14.1			16.3	Male	CT	AA	DD	CT	GG	AA	GA	ID	DD	II	GG	GG
57	Case	13	27.2			14.08	Female	CC	AA	ID	CT	GG	AA	GA	ID	ID	ID	CG	AA
58	Control	13	40.8			8.83	Female	CT	AA	DD	TT	AA	AA	GA	ID	ID	II	CC	GG
59	Control	13	41			14.9	Female	CT	AA	DD	CC	GA	AA	GG	II	ID	II	CG	GA
60	Control	13	12.7			12	Female	CT	AC	DD	CT	GA	AA	GG	ID	ID	II	CG	GG
61	Case	14	39.4			9.07	Male	CT	AC	DD	TT	AA	AA	GG	ID	II	ID	CG	GA
62	Control	14	22.9			18.9	Male	CT	AC	ID	TT	GA	GA	GA	II	II	II	CG	GG
63	Control	14	27.2			11	Male	CT	AA	DD	CC	GG	AA	GA	II	ID	II	CG	GA
64	Control	14	10.4			36.9	Male	CT	AC	DD	CC	GG	GA	GA	II	II	DD	GG	GA
65	Case	15	20.4	349.9	324.7	16.7	Male	CT	AA	DD	CC	AA	AA	AA	ID	II	II	CC	GA
66	Control	15	30.2	536.8	502.8	11.9	Male	CT	AA	DD	TT	GA	AA	GA	II	II	ID	GG	GG
67	Control	15	13.8	438.7	422.6	5.41	Male	CT	AC	DD	CT	GA	AA	GG	II	ID	ID	CG	GA
68	Control	15	11.6	633.8	619.2	15	Male	CT	AA	DD	CC	GG	GA	AA	II	ID	ID	CC	GA
69	Case	16	14.3			5.71	Female	CC	AA	DD	CT	GG	AA	GA	ID	ID	DD	CC	AA
70	Control	16	16.3			13.3	Female	CT	AC	ID	CT	GA	AA	AA	II	ID	ID	GG	GA
71	Control	16	18.8			18	Female	CT	AA	DD	CT	GG	GA	GA	II	DD	II	CG	AA
72	Control	16	35.1			15.3	Female	CC	AC	ID	CT	AA	AA	AA	ID	ID	ID	CG	GA
73	Case	17	21.3	623.3	594.7	11.2	Male	CT	AC	DD	CT	GG	AA	GG	ID	ID	ID	CG	GA
74	Control	17	22.7	850.1	817.8	12.4	Male	CT	AA	ID	CT	GG	AA	GA	ID	ID	II	GG	GG
75	Control	17	18.1	444.8	422.3	12.5	Male	CT	AC	DD	CT	AA	AA	GA	II	II	DD	CC	AA
76	Control	17	22.4	431.2	404.9	14.6	Male	CT	AC	ID	CC	GA	AA	AA	II	II	ID	CG	GG
77	Case	18	21.3	702.6	676.9		Female	CC	AA	DD	CT	GA	GA	GG	II	DD	ID	CC	GA
78	Control	18	7.7	571	559.5	21.5	Female	TT	AA	DD	CT	GA	AA	AA	II	ID	ID	CG	GA
79	Control	18	31.7	822.2	765.5	14.3	Female	CC	AC	DD	CT	GA	GA	GG	II	II	II	GG	GA
80	Control	18	26.3	513	477.6	29.8	Female	CC	AA	DD	CC	GA	AA	GG	II	II	II	CC	GA
81	Case	19	16.3	353.2	328.5	11.9	Male	CC	AC	DD	CC	GG	AA	GG	ID	II	II	GG	AA
82	Control	19	33.1	642.2	600.6	11	Male	CT	AC	DD	CT	GA	GA	AA	ID	ID	ID	GG	GA
83	Control	19	16.8	382.7	362.3	17.1	Male	CT	AA	DD	CT	GG	AA	AA	II	II	DD	CG	GG
84	Control	19	23.4	731.5	699.1	11	Male	CC	AC	DD	TT	GA	AA	AA	ID	ID	ID	CG	GA
85	Case	20	10.9			10.9	Male	CT	AC	ID	CC	GG	AA	GA	II	II	ID	CG	GA
86	Control	20	19			20.6	Male	CT	AA	DD	CC	AA	AA	GA	ID	II	ID	CC	AA
87	Control	20	11.6			16.3	Male	CT	AA	DD	CT	GG	GA	GG	II	ID	ID	CG	AA
88	Control	20	16.5			13.4	Male	CT	AC	DD	CT	GA	AA	GA	ID	ID	ID	CC	GG
89	Case	21	7.7	402.6	389.3	27.2	Male	CT	AA	DD	TT	GG	GA	AA	II	ID	II	GG	GA
90	Control	21	23.4	605.6	572.2	12.8	Male	CC	AC	DD	CT	AA	AA	GA	ID	ID	II	CG	AA
91	Control	21	14.7	621.6	602	13.2	Male	CT	AA	DD	CC	AA	AA	AA	ID	ID	II	CC	AA
92	Control	21	17.7	566.2	542.8	18.4	Male	CC	AA	DD	TT	GA	GA	GA	DD	ID	II	CG	GG
93	Case	22	17.5	721.9	692.7	16.4	Female	CC	AC	DD	CT	AA	AA	GA	II	DD	II	GG	AA
94	Control	22	29.7	616.7	580	10.5	Female	CC	AC	DD	CT	GG	GA	GA	II	ID	DD	CC	GG
95	Control	22	24.3	510.2	469.1	21.2	Female	CC	AA	DD	TT	GA	AA	GA	ID	II	ID	GG	GA
96	Control	22	14.5	454.6	432	16.4	Female	CC	AA	DD	CC	GG	GG	GA	DD	II	II	CG	GG
97	Case	23	9.5			9.98	Male	CT	AC	DD	CC	GA	GA	GA	ID	DD	ID	GG	GG
98	Control	23	21.3			12.7	Male	CT	AA	DD	CC	GA	GA	GA	II	DD	DD	CC	AA
99	Control	23	9.5			18.2	Male	CC	AC	DD	CC	GG	AA	GA	ID	ID	II	CG	GA
100	Control	23	31.7			23.6	Male	CT	AA	DD	CC	AA	AA	GA	II	DD	DD	CG	GA
101	Case	24	14.5	259.8	242.2	17.5	Female	CC	AA	DD	CT	AA	AA	AA	DD	II	ID	GG	GA
102	Control	24	11.6	568.7	551.4	13.8	Female	CC	CC	DD	CT	GG	AA	GA	II	ID	ID	CG	GA
103	Control	24	21.5	662.9	631.6	7.85	Female	CC	CC	DD	CC	GA	AA	GA	ID	DD	ID	CC	GA
104	Control	24	26.5	741.8	699.6	17.1	Female	CT	AA	DD	CT	GA	GA	GG	II	ID	ID	CG	GA
105	Case	25	19	466.5	441.5	17	Female	CC	CC	ID	CT	GA	AA	GG	ID	DD	II	CG	GG
106	Control	25	27.2	855.4	816.2	11.1	Female	CT	AC	DD	CT	AA	GG	AA	II	ID	II	CC	GA
107	Control	25	7.7	459.5	446.6	14.5	Female	CC	AC	DD	CT	GA	AA	GA	II	ID	ID	CC	GA
108	Control	25	41.3	1145.6	1091.1	17.7	Female	CC	AA	DD	CT	GA	GA	AA	II	DD	DD	CC	GA
109	Case	26	18.6			10.8	Female	CC	AC	DD	CT	GG	AA	AA	ID	ID	II	CG	GG
110	Control	26	32.9			11.8	Female	CC	AA	DD	CT	GA	AA	GG	ID	DD	ID	CG	GG
111	Control	26	20.2			12.8	Female	CT	AC	DD	CT	AA	AA	GA	II	DD	ID	CC	AA
112	Control	26	21.3			13.8	Female	CC	AC	DD	CT	GG	AA	GA	II	DD	DD	CG	GG
113	Case	27	43.8			14.8	Female	CT	AC	ID	CC	GG	GA	AA	II	DD	ID	CC	AA
114	Control	27	23.1			15.8	Female	CT	AA	DD	CT	GA	GA	GA	II	ID	ID	CC	GG
115	Control	27	12.5			16.8	Female	CT	AC	ID	CT	AA	GA	AA	II	ID	ID	GG	GA
116	Control	27	14.3			17.8	Female	CC	CC	DD	CT	GA	GA	GA	II	DD	ID	CG	GA
117	Case	28	13.6	326.2	305.3	11.4	Female	CT	AA	DD	CT	GA	AA	GA	II	II	II	GG	GA
118	Control	28	17	684.2	657.7	14.5	Female	CC	AC	DD	CC	GG	AA	GA	II	DD	ID	CC	GG
119	Control	28	34.5	1029	967.7	16.8	Female	TT	AA	DD	CT	GG	GA	GA	II	ID	ID	GG	GG
120	Control	28	61.7	2157.2	2059.9	12.1	Female	CT	AC	ID	CC	AA	GA	GA	ID	II	ID	CG	GG
121	Case	29	18.1	523.6	501.6	20	Male	CC	AC	DD	CC	GG	AA	AA	ID	DD	DD	CG	GG
122	Control	29	15.2	391.6	370.8	22.6	Male	CT	AC	DD	CC	AA	AA	AA	ID	ID	II	CC	AA
123	Control	29	15.6	483.3	457.7	19.1	Male	TT	AA	DD	CC	GA	AA	GA	II	DD	ID	CC	AA
124	Control	29	34.2	539.5	496.8	17.8	Male	TT	AA	DD	CC	GA	AA	GG	ID	ID	ID	CG	GA
125	Case	30	17.5	514.4	492.4	16.1	Male	CT	AA	DD	CT	GA	GA	GG	ID	II	II	GG	GA
126	Control	30	13.6	608.9	592.2	18.3	Male	CC	AC	DD	CT	GA	GG	GG	ID	ID	DD	GG	AA
127	Control	30	16.8	398.9	377	17.7	Male	CT	AA	ID	CT	AA	AA	GA	DD	II	II	CC	AA
128	Control	30	8.4	670	658.7	12.6	Male	CT	AA	DD	CC	GG	GA	GA	ID	II	II	CC	GG
129	Case	31	32.4	775.6	731.7	15.1	Female	CC	AC	ID	CT	GA	GA	GA	II	DD	ID	CG	AA
130	Control	31	17.5	278.5	253.1	18.5	Female	CC	AA	DD	CC	GA	AA	GG	ID	ID	II	CC	GA
131	Control	31	5.9	329.1	320.3	16.1	Female	TT	AA	DD	CT	GG	GA	GA	II	DD	ID	CG	GA
132	Control	31	9.1	325.2	312.9	11.1	Female	CT	AC	DD	CT	GA	AA	GG	DD	II	II	CG	AA
133	Case	32	21.5	925.2	893.8	10.3	Male	TT	AA	DD	CC	AA	AA	AA	II	ID	ID	CG	AA
134	Control	32	22.9	672.7	642.5	28.8	Male	CC	AA	DD	CT	AA	AA	GG	ID	ID	ID	CC	AA
135	Control	32	17.5	318.7	298.5	25	Male	CC	AC	DD	CT	GA	AA	GA	II	ID	II	CG	AA
136	Control	32	17.2	312.2	285.8	13.2	Male	CT	AA	DD	CC	AA	AA	GA	ID	II	ID	CG	GA
137	Case	33	27.4	566.2	524.7	23	Female	CT	AA	DD	CC	GG	GA	AA	II	DD	DD	CG	GA
138	Control	33	12	309.5	294.1	10	Female	CC	CC	DD	CT	GA	GA	GG	ID	ID	II	CC	GA
139	Control	33	15.6	347.3	323.1	18.1	Female	CT	AC	DD	CC	AA	AA	GG	DD	ID	ID	CC	GA
140	Control	33	23.8	520.5	486.1	9.87	Female	CC	AA	ID	CC	AA	AA	GA	ID	ID	II	CG	GG
141	Case	34	37	745.8	688	19.8	Female	CC	CC	DD	CT	GA	GG	GA	ID	ID	ID	CG	AA
142	Control	34	11.3	253.1	238	32.3	Female	CC	AC	ID	TT	GA	GA	AA	ID	II	ID	CC	GA
143	Control	34	22.2	734.6	701.2	14.7	Female	CC	CC	DD	CC	AA	AA	GG	II	DD	ID	GG	AA
144	Control	34	11.1	841.9	826.9	18.3	Female	TT	AA	DD	CT	AA	GA	GG	II	ID	ID	GG	GA
145	Case	35	20.6	411.6	378.6	17.6	Female	CT	AC	DD	CC	GG	AA	GG	DD	ID	II	CG	GA
146	Control	35	12.5	237.6	222.8	19.2	Female	CT	AA	DD	CT	GA	GA	GA	II	ID	II	CG	GG
147	Control	35	15.4	513.7	489.3	10.7	Female	CC	CC	DD	TT	GG	AA	GG	II	ID	DD	CC	GG
148	Control	35	10.2	544.5	530.9	24.6	Female	TT	AA	DD	CC	GG	AA	GA	ID	ID	ID	CC	GG
149	Case	36	30.8	428.5	387.3	16.9	Female	CT	AA	DD	CT	GA	GA	GG	ID	II	II	CG	GA
150	Control	36	19.7	561.9	528.3	16.9	Female	CT	AA	DD	CC	GA	GA	GG	ID	II	ID	CG	AA
151	Control	36	19.9	1417.9	1388.1	13.1	Female	TT	AA	DD	TT	AA	AA	AA	II	DD	ID	GG	GA
152	Control	36	9.3	383.3	371.7	17.7	Female	CC	AC	DD	CT	GG	AA	GG	ID	ID	ID	GG	GG
153	Case	37	11.8	353.4	338.4	20.3	Male	CT	AA	DD	CT	GA	AA	GA	ID	ID	ID	CC	GA
154	Control	37	12.7	494.9	478.5	17.5	Male	CT	AC	DD	TT	GA	AA	GA	DD	II	II	CC	GG
155	Control	37	16.3	460.7	439.6	27.2	Male	CT	AC	DD	CC	GG	AA	GA	II	DD	II	GG	GA
156	Control	37	30.2	624.3	594.2	12.7	Male	CT	AA	DD	TT	GG	GA	GG	II	ID	ID	GG	GA
157	Case	38	23.6	529.3	496.9	11.1	Male	CT	AA	DD	CC	AA	AA	GA	ID	II	ID	CG	GG
158	Control	38	39	741.7	686.9	15.6	Male	CC	AA	DD	CT	AA	AA	AA	II	DD	ID	CG	AA
159	Control	38	19.9	432.7	409.3	16.3	Male	CC	CC	DD	CT	GA	GA	GA	ID	ID	II	CC	GA
160	Control	38	7.5	256.7	246.8	19.6	Male	CT	AA	DD	CC	AA	AA	GG	ID	II	ID	GG	GG
161	Case	39	19.7	548.3	516.4	18.8	Male	CT	AA	DD	CT	GG	AA	GA	II	ID	ID	CG	GG
162	Control	39	15.6	337.4	320.3	24.7	Male	CT	AA	ID	CT	GA	AA	GA	ID	ID	II	CG	AA
163	Control	39	17.9	441.3	420.8	11.7	Male	CT	AA	ID	CC	GA	GA	AA	ID	ID	DD	CG	AA
164	Control	39	24.7	429.3	398.3	12.7	Male	CC	AC	DD	CC	GA	AA	GA	ID	ID	II	CC	GA
165	Case	40	30.8	722.7	677.3	9.7	Male	CT	AC	DD	CC	GA	AA	GG	ID	ID	ID	GG	GA
166	Control	40	23.1	840.6	807.5	14.1	Male	CC	CC	DD	CC	AA	AA	GA	II	II	ID	CC	GG
167	Control	40	7.5	140.1	130.4	38.7	Male	CT	AA	DD	CC	GA	GA	GG	ID	II	ID	CG	GG
168	Control	40	36.5	860.3	817.1	12	Male	CC	CC	DD	CT	GA	AA	AA	DD	II	II	CC	GG
169	Case	41	15.6	675.2	653.6	15.5	Female	TT	AA	DD	CT	GA	AA	GA	II	ID	II	CC	GG
170	Control	41	10.2	434.5	419.6	17.4	Female	CC	AC	ID	CC	GA	AA	AA	ID	II	ID	CG	GA
171	Control	41	10.4	375.4	359.8	14.9	Female	CT	AC	DD	CC	GG	GA	AA	II	ID	II	GG	AA
172	Control	41	12.5	524.4	502.3	11.7	Female	CT	AA	ID	CT	AA	AA	GG	II	DD	II	CC	GA
173	Case	42	14.3	456.9	434.5	21.2	Female	CC	CC	DD	CC	AA	AA	GA	ID	ID	ID	CC	AA
174	Control	42	25.8	831.1	794.8	14.3	Female	CC	CC	DD	CT	GA	AA	GA	ID	ID	II	CC	GA
175	Control	42	20.9	687.7	658.7	14.8	Female	CT	AA	DD	CC	GG	AA	GA	II	ID	DD	CC	GA
176	Control	42	29	854.9	799.8	8.84	Female	CC	AC	DD	CT	GG	AA	GG	II	ID	ID	CG	GA
177	Case	43	16.1			13.7	Male	CT	AA	DD	CC	GA	GA	GG	ID	ID	DD	CG	GA
178	Control	43	7.9			13.1	Male	CT	AA	ID	CC	GA	GA	GG	ID	II	ID	CC	AA
179	Control	43	18.1			15.9	Male	CT	AC	DD	CC	GG	GA	GG	II	II	DD	CG	GA
180	Control	43	15			18.9	Male	TT	AA	ID	CC	GG	GA	GA	ID	ID	II	GG	AA
181	Case	44	31.1	539.5	508.8	40.3	Male	CC	AA	DD	CT	AA	AA	GG	ID	II	II	GG	GG
182	Control	44	16.5	629	612.5	15.7	Male	CT	AA	DD	CT	GG	GA	GA	II	DD	II	CC	GA
183	Control	44	17.9	482.1	458.8	12.2	Male	CT	AA	DD	CT	GG	GA	GA	ID	ID	II	CG	GA
184	Control	44	11.6	614.8	595	17.1	Male	CT	AA	DD	TT	GA	AA	GA	II	DD	DD	CG	GA
185	Case	45	23.8	600.3	560.6	15	Male	CT	AA	DD	CC	GG	AA	GG	II	DD	DD	CC	GG
186	Control	45	28.1	595.4	553.9	15.9	Male	CT	AA	DD	CC	GA	AA	GA	ID	ID	II	CG	AA
187	Control	45	19.7	1124.9	1091.2		Male	CC	AC	DD	CT	GA	GA	GG	ID	ID	II	CG	GG
188	Control	45	15.4	436.8	417.1	11.5	Male	CC	AC	DD	CT	GG	GG	GA	ID	II	II	CC	GA
189	Case	46	15.6			11.2	Female	CC	AC	ID	TT	GA	AA	GA	ID	DD	ID	CC	AA
190	Control	46	25.8			14.4	Female	TT	AA	DD	CT	GA	AA	GG	ID	ID	ID	CG	AA
191	Control	46	16.5			14.6	Female	CC	AC	ID	CT	GA	GA	AA	II	ID	ID	GG	GG
192	Control	46	15.9			25.8	Female	CC	AC	DD	CC	GG	AA	GG	II	ID	II	CG	GG
193	Case	47	31.7	1019.1	976.7	14.1	Female	CC	CC	DD	CC	AA	AA	GG	ID	ID	ID	CG	GG
194	Control	47	20.4	458.9	429.7	33.3	Female	CT	AA	DD	CC	GA	AA	GA	ID	DD	ID	GG	GA
195	Control	47	21.3	413.6	378.2	8.29	Female	CT	AC	DD	CC	AA	GA	GA	II	II	DD	CG	GA
196	Control	47	7.7	169.5	159.7	24.7	Female	CT	AC	DD	CC	GG	AA	GA	II	II	ID	GG	GA
197	Case	48	26.1	790.9	752	11.2	Male	CC	AC	ID	TT	GA	AA	GG	II	DD	ID	GG	GA
198	Control	48	17.7	551.5	527.3	16.7	Male	CC	AA	DD	CT	GA	AA	AA	II	ID	ID	GG	GA
199	Control	48	13.1	517.4	500.6	17	Male	CT	AC	DD	CC	GA	GA	GA	II	ID	II	CG	GA
200	Control	48	11.8	528.2	510.8	11.5	Male	CT	AA	DD	CC	AA	GA	GA	II	ID	II	CC	GG
201	Case	49	19.3	442	407.6	18.6	Female	CC	CC	DD	CC	GA	GA	GA	ID	II	II	CG	GA
202	Control	49	23.8	454.5	421.3	12.9	Female	CT	AC	DD	TT	AA	AA	GA	DD	II	DD	CG	GG
203	Control	49	8.8	390.6	379.8	22.8	Female	CT	AA	DD	CC	GA	GA	AA	II	DD	ID	GG	AA
204	Control	49	16.5	298.4	276.2	14	Female	CT	AC	DD	CT	GA	GA	AA	ID	ID	ID	GG	GA
205	Case	50	12.2	271.8	255.1	20.6	Male	CC	CC	DD	CT	GA	AA	GG	ID	II	ID	GG	GG
206	Control	50	14.3	391.1	371.5	21.5	Male	CC	AC	DD	CC	GG	GA	AA	ID	ID	ID	GG	GG
207	Control	50	12.2	335.9	320.5	14.7	Male	CT	AA	DD	TT	GG	AA	AA	II	II	ID	GG	GA
208	Control	50	19	585.4	551.4	27.7	Male	CT	AA	DD	CC	AA	AA	AA	II	ID	DD	CG	GA
209	Case	51	7.5	656	641.4	15.6	Male	CC	CC	DD	CC	GG	AA	GA	II	ID	II	CC	GG
210	Control	51	12	283.2	265.6	21.3	Male	CC	AC	DD	CT	GA	GA	GA	DD	ID	ID	GG	GA
211	Control	51	22.7	515.4	477.3	17.3	Male	CT	AC	DD	CT	GA	AA	GA	ID	ID	DD	CC	AA
212	Control	51	18.4	755.7	734	18.8	Male	CC	AA	ID	CT	AA	GA	AA	II	DD	ID	GG	GA
213	Case	52	18.1			14.6	Female	CC	AC	DD	CC	AA	GA	GG	II	ID	ID	GG	GA
214	Control	52	14.3			6.51	Female	CC	AC	DD	CC	AA	AA	GA	ID	II	ID	CG	GA
215	Control	52	18.6			5.23	Female	CC	AA	ID	CC	GG	GA	GG	II	DD	ID	CG	AA
216	Control	52	36.5			11.5	Female	TT	AA	DD	CT	GA	AA	GA	ID	II	ID	CC	AA
217	Case	53	24	861	824.3	6.08	Female	CT	AA	DD	CC	AA	AA	GG	II	II	ID	CG	GG
218	Control	53	10	345.6	332.2	13.1	Female	CT	AC	DD	CC	GG	GG	GA	II	ID	ID	GG	GA
219	Control	53	15.9	494.2	472.5	10.7	Female	CT	AC	DD	CC	GA	GA	GA	II	II	DD	GG	GG
220	Control	53	25.4	957.4	911.1	14.7	Female	CT	AA	DD	CC	GG	GA	AA	II	ID	DD	CC	GG
221	Case	54	14.3	270.4	250.3	24.8	Female	CC	AC	DD	CT	GA	GA	GG	ID	DD	ID	CG	GA
222	Control	54	15	536.4	519.9	14.7	Female	CT	AC	DD	CC	GA	AA	GA	II	DD	DD	CG	GA
223	Control	54	35.1	697.8	654.5	13.2	Female	CT	AA	DD	CC	GA	GA	GA	ID	ID	ID	CC	GA
224	Control	54	14.7	725.9	707.6	11.7	Female	CT	AC	DD	TT	GG	GA	AA	ID	II	II	CG	GA
225	Case	55	8.6	296.3	283.6	16.6	Female	CT	AA	DD	CT	GG	AA	GA	II	ID	ID	CG	AA
226	Control	55	28.6	643.4	597.4	10.4	Female	CT	AC	DD	CC	GA	AA	GG	ID	DD	ID	CG	GG
227	Control	55	12.5	327.2	313	21.3	Female	CT	AC	DD	CC	GA	AA	GA	II	ID	ID	CC	GA
228	Control	55	12.2	727.5	711.3	18.6	Female	CT	AC	DD	CT	GG	AA	GA	II	II	II	CC	GA
229	Case	56	18.8			9.41	Female	CC	AA	DD	CC	GA	AA	AA	II	II	ID	CG	GA
230	Control	56	24			8.94	Female	CT	AA	DD	CT	GA	GA	GA	ID	ID	ID	CG	GA
231	Control	56	20.9			7.78	Female	CC	CC	ID	CC	GA	AA	GA	ID	II	ID	CC	GA
232	Control	56	17			22.7	Female	CT	AA	II	CT	GA	GA	GA	ID	ID	ID	GG	GA
233	Case	57	24	354.9	314.5	13.7	Female	CT	AA	DD	CT	GG	GG	GG	II	DD	ID	GG	GG
234	Control	57	14.5	533.9	514.5	10.5	Female	TT	AA	DD	CT	GA	AA	GA	ID	ID	ID	CC	GG
235	Control	57	30.8	776.3	726.9	11.3	Female	CT	AC	DD	CC	GA	AA	GA	II	DD	DD	CC	GA
236	Control	57	14.5	633.6	613	14.8	Female	CT	AA	DD	CT	GA	AA	AA	ID	ID	II	CC	GG
241	Case	58	7.5	939	922.3	19.2	Male	CT	AA	DD	CC	AA	GA	AA	II	DD	DD	CG	GG
242	Control	58	15.2	419.9	401.1	18.8	Male	CT	AA	DD	TT	GG	GA	GA	ID	ID	ID	CG	GG
243	Control	58	19.3	643.9	621.5	12.1	Male	CT	AC	DD	CT	GA	AA	GG	ID	DD	ID	CC	AA
244	Control	58	10.2	443.8	431.2	26.2	Male	CC	CC	DD	TT	GA	GA	GG	ID	ID	ID	CG	GG
245	Case	59	19	733.7	705.9	12.5	Female	CT	AC	DD	CC	GA	GA	GA	II	ID	ID	GG	GA
246	Control	59	36	1660.6	1609.2	9.36	Female	CT	AA	ID	CT	GA	GA	GG	II	ID	ID	CC	GA
247	Control	59	22.2	453.4	426.9	19.9	Female	CT	AC	DD	CT	AA	AA	GA	II	II	ID	CG	GG
248	Control	59	9.5	296.8	283.1	6.31	Female	CC	AC	DD	CT	AA	GA	GA	DD	ID	ID	GG	GA
249	Case	60	25.4	667.6	622.8	16.4	Female	CT	AC	DD	CC	GA	AA	GG	ID	DD	II	CG	AA
250	Control	60	23.4	682.9	649.1	14.4	Female	CC	CC	DD	CT	GG	AA	GG	ID	ID	DD	CC	AA
251	Control	60	7.5	239.6	227.7	16.3	Female	CT	AA	DD	CC	GG	AA	GG	ID	ID	DD	CC	GA
252	Control	60	18.1	436	410.6	22.8	Female	CC	CC	DD	CC	GG	AA	GA	ID	ID	ID	GG	GA
253	Case	61	36.3	1591.8	1556.7	19.2	Male	CT	AA	DD	CT	GG	AA	GA	ID	ID	ID	CG	GG
254	Control	61	23.1	976.1	948.4	11.5	Male	CC	AC	DD	CT	GA	GA	GG	ID	ID	ID	CG	GA
255	Control	61	13.8	316.2	299.7	15	Male	CT	AA	DD	CC	GA	GA	GG	ID	II	DD	CC	GA
256	Control	61	10	402.9	391.1	7.94	Male	CC	CC	DD	CC	GA	GA	AA	ID	ID	II	CG	GA
257	Case	62	41.5	1282.8	1223.1	10.2	Male	TT	AA	ID	CC	AA	AA	GA	II	DD	ID	CC	GA
258	Control	62	19.5	492.2	464	9.37	Male	CT	AC	DD	CC	GA	AA	GG	ID	ID	DD	GG	AA
259	Control	62	23.8	462	429.4	11.4	Male	CT	AC	DD	CC	GG	AA	GG	II	DD	ID	CG	GA
260	Control	62	5.9	116.9	109.6	15.5	Male	CT	AA	DD	CT	GA	GA	AA	II	II	DD	CG	AA
261	Case	63	9.5	349.4	335.2	48.1	Male	TT	AA	ID	CC	GA	AA	GG	II	DD	ID	CG	GG
262	Control	63	13.4	426.5	410.5	27.6	Male	CC	AA	DD	CT	GG	AA	AA	ID	II	II	CG	GG
263	Control	63	10.4	321.6	309	25.9	Male	CT	AA	DD	CC	AA	AA	GA	II	ID	DD	CC	GG
264	Control	63	17.5	567.3	541.1	12.5	Male	CT	AC	DD	CC	GA	GG	AA	ID	ID	ID	CG	GA
265	Case	64	24.7			15.88	Female	CC	AA	DD	CC	GA	GA	GG	II	ID	DD	CC	AA
266	Control	64	14.1			9.89	Female	CC	AA	DD	CT	AA	AA	GA	ID	ID	ID	CG	AA
267	Control	64	20.4			10.2	Female	CC	CC	DD	CT	GA	AA	GA	II	ID	ID	CG	GA
268	Control	64	19			17.3	Female	CC	AC	DD	CT	GA	AA	GA	II	DD	ID	CC	GA
269	Case	65	7.3			13.4	Female	CC	AA	DD	CC	GA	GA	GG	II	II	DD	CC	GG
270	Control	65	23.4			13.6	Female	CC	AC	DD	CT	GG	AA	GG	II	ID	ID	CC	GA
271	Control	65	17.5			33.4	Female	TT	AA	DD	CC	AA	AA	GG	II	II	DD	CG	GA
272	Control	65	17.9			12.8	Female	CT	AA	DD	CC	GG	AA	GG	II	ID	ID	CC	AA
273	Case	66	19.7			18.1	Female	TT	AA	DD	CT	GG	AA	GG	II	DD	II	GG	GA
274	Control	66	6.3			11.9	Female	TT	AA	DD	CC	AA	AA	AA	ID	ID	DD	CG	AA
275	Control	66	565.4			13.4	Female	CC	CC	DD	TT	AA	AA	AA	ID	II	ID	CC	GA
276	Control	66	17.7			6.51	Female	CC	AA	ID	CC	GA	GA	GG	ID	ID	ID	CC	GA
277	Case	67	18.4			11.9	Female	CT	AA	DD	TT	GA	AA	GG	II	ID	II	CG	GA
278	Control	67	15.9			10.4	Female	CT	AA	DD	CT	GG	AA	AA	ID	II	DD	GG	AA
279	Control	67	22			13.1	Female	TT	AA	DD	CT	AA	GA	GG	ID	ID	ID	CG	AA
280	Control	67	30.2			9.62	Female	CT	AA	DD	TT	AA	GA	GG	ID	DD	DD	CC	GG
281	Case	68	23.4	517.2	481.9	7.87	Female	CC	AC	ID	CT	GA	AA	AA	II	DD	II	CG	AA
282	Control	68	14.5	494.5	474.8	11.3	Female	CT	AA	DD	CT	GA	GA	GG	ID	ID	II	CG	GA
283	Control	68	23.6	481.1	450.3	11.3	Female	CC	AC	DD	CC	GA	GA	GA	ID	II	II	CG	GA
284	Control	68	14.5	471.8	453.6	10.8	Female	CT	AA	ID	CT	GG	AA	AA	II	DD	ID	CC	GG
285	Case	69	15.4			16.8	Female	CT	AC	DD	CT	GA	AA	GA	ID	II	II	CC	GA
286	Control	69	45.3			12.6	Female	CC	AC	DD	CC	GG	AA	AA	ID	II	ID	CC	GA
287	Control	69	37.9			13	Female	CC	CC	DD	TT	GG	AA	GG	ID	II	DD	CG	GG
288	Control	69	13.8			16.5	Female	TT	AA	DD	CC	GA	GG	GA	ID	ID	DD	GG	GA
289	Case	70	14.3	282	264	40.1	Female	TT	AA	ID	CT	GA	GA	GA	ID	ID	II	CG	AA
290	Control	70	13.4	343.1	323.5	14.4	Female	CT	AC	DD	CC	GA	AA	GG	II	DD	ID	GG	GG
291	Control	70	25.4	670.4	628.1	9.41	Female	CC	AA	DD	CT	AA	AA	GG	II	ID	II	CC	GA
292	Control	70	8.2	300.2	288.5	16.5	Female	CT	AC	DD	TT	GA	AA	GG	ID	II	ID	CC	AA
293	Case	71	28.8			6.17	Female	CT	AC	DD	CT	GA	GA	AA	II	ID	II	CG	GA
294	Control	71	13.4			11.1	Female	CC	AC	DD	CT	AA	GA	GA	DD	II	ID	CC	GA
295	Control	71	14.3			14.1	Female	CT	AA	DD	TT	GG	GA	GA	ID	II	ID	CC	GG
296	Control	71	16.1			10.7	Female	CC	AC	ID	CT	GA	AA	GA	II	II	ID	CG	AA
297	Case	72	19.3			7.36	Female	CC	CC	ID	CT	GA	AA	GA	II	ID	ID	CC	GA
298	Control	72	12			14.7	Female	CT	AC	DD	TT	GA	AA	GA	ID	ID	DD	CG	GG
299	Control	72	27.7			19.7	Female	CT	AC	DD	CT	GA	AA	GA	ID	II	ID	GG	GG
300	Control	72	22.2			11.9	Female	CT	AA	DD	CT	GA	AA	AA	II	ID	DD	CG	GA
305	Case	73	44.9			18.3	Female	CT	AC	DD	CT	GA	AA	AA	ID	DD	ID	CG	GG
306	Control	73	10.2			13.5	Female	CT	AA	ID	CT	GA	GA	GA	ID	ID	II	CC	GA
307	Control	73	36.5			10.4	Female	CC	AC	DD	CC	GG	AA	AA	ID	ID	ID	GG	GG
308	Control	73	21.8			11.2	Female	TT	AA	ID	CC	GA	AA	GA	ID	ID	II	CG	GA
309	Case	74	26.8			9.1	Female	CT	AC	DD	CT	GA	AA	GA	ID	ID	DD	GG	GA
310	Control	74	16.8			10.2	Female	CC	AC	DD	CC	GG	AA	GG	ID	ID	ID	CG	GA
311	Control	74	11.3			21.3	Female	CT	AC	ID	CC	GA	GG	GA	DD	DD	DD	GG	AA
312	Control	74	27.4			32.1	Female	CT	AC	ID	CC	GA	AA	GG	II	DD	II	CC	GG
313	Case	75	22.4			14.2	Female	CC	AA	ID	CC	GA	AA	GG	II	ID	ID	GG	GA
314	Control	75	20.4			19.5	Female	CT	AC	DD	CT	AA	GG	GA	ID	ID	ID	CG	GA
315	Control	75	12.2			24.1	Female	CC	AC	DD	CT	GA	GG	GA	II	ID	ID	CC	GA
316	Control	75	18.1			15.1	Female	CT	AC	ID	CT	GA	GA	GG	ID	II	DD	GG	GA
317	Case	76	11.6	321.5	302.4	18.3	Female	CC	AC	ID	CC	GA	AA	GA	II	ID	ID	GG	GG
318	Control	76	25.4	421	378	14	Female	CT	AC	DD	CT	AA	GA	GA	II	ID	ID	CG	GA
319	Control	76	17.2	523.9	501.4	12	Female	CC	AC	DD	CC	GA	AA	AA	DD	ID	II	CC	AA
320	Control	76	21.1	696.3	667.3	23.5	Female	CT	AC	DD	TT	AA	AA	GG	II	ID	ID	CG	GA
321	Case	77	20.4			9.84	Male	CT	AA	ID	TT	GA	AA	GG	II	DD	ID	CC	GG
322	Control	77	11.1			11.4	Male	CC	CC	DD	CC	GG	GA	GA	ID	II	ID	CG	GA
323	Control	77	22.9			11.7	Male	CC	AC	ID	CC	GA	AA	GA	II	ID	DD	CG	GG
324	Control	77	12.9			23.9	Male	CT	AA	DD	CT	GA	GA	AA	ID	ID	II	CC	GG
325	Case	78	10.4	579.5	565.5	16.3	Male	TT	AA	DD	CT	AA	AA	GA	II	ID	ID	GG	GA
326	Control	78	14.3	325.6	306.7	13.2	Male	CC	AA	DD	TT	GA	GA	AA	ID	ID	DD	GG	GG
327	Control	78	24.7	1546.8	1507.1	11.3	Male	CC	CC	DD	CT	GA	GA	GA	II	DD	DD	CC	GA
328	Control	78	28.1	781.7	742.1	8.94	Male	CT	AA	DD	CT	GA	AA	GA	DD	II	II	GG	GG
329	Case	79	21.5			14.2	Male	CT	AA	DD	TT	GG	AA	GA	ID	II	ID	CG	AA
330	Control	79	18.1			14.3	Male	CC	AC	DD	TT	GA	GG	AA	ID	ID	ID	GG	GA
331	Control	79	12.7			12.2	Male	CC	AC	DD	CT	GA	AA	GG	ID	ID	II	CC	GA
332	Control	79	24.5			23.9	Male	CT	AA	DD	TT	GG	AA	GA	II	II	II	CG	GG
333	Case	80	19.3	641.7	616.3	16	Male	CC	AC	DD	CT	GG	AA	GA	ID	II	ID	CG	GA
334	Control	80	7.3	379.6	367.7	11.3	Male	CT	AA	DD	CC	GG	GA	GA	ID	ID	ID	CG	GA
335	Control	80	27	1364.9	1322.2	24.4	Male	CT	AA	DD	TT	GG	GA	GA	ID	II	ID	GG	AA
336	Control	80	15.4	991.5	970.5	18	Male	CC	AC	DD	CT	AA	GG	GA	ID	ID	ID	CG	GG
337	Case	81	15.4			18.7	Male	CC	AA	DD	TT	GA	AA	GA	ID	ID	ID	CG	GA
338	Control	81	11.1			14.9	Male	CT	AA	DD	CT	GG	AA	GG	DD	ID	II	CG	GG
339	Control	81	12.9			24.8	Male	CC	AC	DD	CT	GA	GA	GA	ID	DD	ID	CC	GG
340	Control	81	16.1			13.1	Male	TT	AA	DD	CT	GA	GA	GA	ID	II	ID	CC	AA
341	Case	82	14.7			11.7	Male	CT	AA	DD	CC	GG	GG	GA	II	DD	DD	CC	GA
342	Control	82	23.4			14.3	Male	CT	AC	DD	CT	GA	AA	GG	II	DD	II	CC	GA
343	Control	82	19.5			12.7	Male	CT	AC	DD	CT	GA	AA	AA	DD	DD	ID	GG	GG
344	Control	82	12.9			12.2	Male	CT	AC	DD	CC	AA	GA	GA	II	DD	ID	CG	GA
345	Case	83	8.6			14.8	Male	CC	AC	ID	CC	GG	GG	GA	ID	ID	ID	CG	GA
346	Control	83	14.5			12.6	Male	CC	AC	ID	CT	AA	AA	GA	II	ID	ID	CC	AA
347	Control	83	12.9			23.1	Male	CT	AA	DD	CT	GA	AA	GA	ID	ID	ID	CG	GA
348	Control	83	14.1			43.5	Male	CC	AC	DD	CC	GG	GA	AA	ID	II	ID	GG	GA
349	Case	84	24.5	484.8	453.7	8.93	Male	CC	AA	DD	CT	AA	AA	GA	II	ID	II	CG	GA
350	Control	84	18.4	363.3	343.6	17.9	Male	CC	AC	DD	CT	GA	AA	GA	ID	II	ID	CC	GG
351	Control	84	14.7	481.7	465.8	14.2	Male	CC	AC	DD	CC	GG	GA	AA	II	ID	ID	CC	GA
352	Control	84	11.1	573.1	558.5	14.6	Male	CT	AA	DD	CC	GA	GA	GA	II	II	II	GG	GA
353	Case	85	34.7			8.47	Male	CC	AC	DD	CC	GG	GA	GG	II	DD	ID	CC	GA
354	Control	85	19.9			12.2	Male	CT	AA	DD	CT	GG	AA	GG	ID	ID	II	CC	GA
355	Control	85	13.8			14.3	Male	CC	AC	DD	CT	GA	AA	GA	DD	II	ID	CG	GA
356	Control	85	19.3			21.2	Male	CT	AC	DD	CC	GA	AA	GG	ID	II	DD	CG	AA
357	Case	86	19.9			6.86	Male	CT	AA	DD	CC	AA	AA	GA	ID	ID	ID	CC	GG
358	Control	86	36.3			12.7	Male	CC	AC	DD	CT	GA	GA	GG	ID	II	ID	CG	GG
359	Control	86	29.5			10.4	Male	CC	AA	ID	CC	GG	GA	AA	ID	ID	II	CG	AA
360	Control	86	29.7			9.19	Male	TT	AA	DD	CC	GA	GA	GA	II	ID	II	CG	GG
361	Case	87	11.6			17.1	Male	CT	AC	DD	TT	AA	GA	GA	ID	ID	ID	CG	GA
362	Control	87	32.4			30.6	Male	CC	AA	DD	CT	AA	AA	AA	ID	II	II	CG	AA
363	Control	87	14.1			18.6	Male	CC	AA	DD	CT	GG	AA	GG	ID	ID	DD	GG	AA
364	Control	87	15.6			15.6	Male	CC	AC	DD	CC	GA	AA	GG	II	ID	DD	CG	AA
365	Case	88	20.6			11.4	Male	CT	AA	DD	TT	GG	AA	GA	II	DD	ID	CC	GA
366	Control	88	14.7			23.8	Male	CC	AC	DD	CC	GA	AA	AA	II	DD	ID	GG	AA
367	Control	88	10.9			16.4	Male	CC	AC	DD	CC	GG	AA	GA	ID	ID	ID	GG	GA
368	Control	88	18.8			13.7	Male	TT	AA	DD	CC	AA	GA	GA	ID	II	II	CC	GA
369	Case	89	23.1			8.83	Male	CC	AA	DD	CC	GA	AA	GG	ID	ID	DD	CC	GA
370	Control	89	16.1			17.2	Male	CT	AC	DD	CT	GA	AA	GA	II	DD	II	CG	GA
371	Control	89	19.7			18.4	Male	CT	AC	DD	CC	AA	AA	GA	II	II	ID	GG	GA
372	Control	89	20.9			16.8	Male	TT	AA	DD	CC	GA	AA	GA	II	ID	ID	CC	GG
373	Case	90	10.4			16.6	Male	CC	AC	DD	CT	AA	GA	GA	II	DD	DD	CG	AA
374	Control	90	26.3			29.6	Male	CT	AC	DD	CT	AA	GA	AA	ID	ID	II	CG	GA
375	Control	90	19.9			10.1	Male	CC	CC	ID	CT	GG	AA	GG	II	II	ID	GG	AA
376	Control	90	26.5			16.3	Male	CC	AC	ID	CT	AA	AA	GA	II	II	DD	CC	AA
377	Case	91	26.8	596.7	561.5	17.7	Male	CC	AA	DD	CC	GA	GA	AA	II	ID	ID	CC	GG
378	Control	91	12.7	753.3	737.5	19.3	Male	CC	AC	DD	CT	GA	AA	AA	II	DD	DD	GG	GA
379	Control	91	10.9	370.5	359.1	14.3	Male	CT	AC	DD	CC	GG	GA	GA	II	II	II	CC	GA
380	Control	91	21.8	1140.1	1109	14.6	Male	CC	CC	DD	CC	GA	GA	GA	II	II	DD	CG	GG
381	Case	92	30.4	661.4	613.5	16.5	Female	CC	AC	DD	CT	GG	AA	GA	II	II	ID	CC	GA
382	Control	92	40.4	813.6	759.6	10.4	Female	CC	CC	DD	CC	GG	AA	GA	ID	ID	DD	CC	GG
383	Control	92	17	941.8	919	12.5	Female	TT	AA	ID	CT	GG	GA	AA	ID	ID	DD	CC	AA
384	Control	92	25.8	876.3	841.2	14.1	Female	CC	CC	DD	CC	GG	GA	GG	ID	II	ID	CG	GG
385	Case	93	25.6	755	722.2	22.3	Female	CC	AC	ID	CT	AA	GG	AA	II	II	ID	GG	GA
386	Control	93	14.1	404.8	385	16.3	Female	CC	AA	DD	CT	GA	AA	GG	ID	ID	ID	CG	GA
387	Control	93	21.8	660.4	624.9	18.6	Female	CT	AA	ID	CC	GA	GA	GA	ID	ID	ID	CG	GA
388	Control	93	22	595.7	557.9	11.8	Female	CT	AC	DD	CC	GG	GA	GG	II	II	ID	GG	GG
389	Case	94	15	603.7	579.3	17.5	Female	CT	AC	DD	CT	AA	AA	AA	II	ID	II	CC	GA
390	Control	94	13.1	182.8	163.3	18.7	Female	CT	AC	DD	CT	AA	GG	GA	DD	II	ID	CC	GA
391	Control	94	20.2	405.9	372.6	10.2	Female	CC	AA	DD	CT	GG	AA	GG	ID	II	DD	CG	GG
392	Control	94	11.3	403.4	389	15.4	Female	CC	AC	DD	CT	AA	GG	GA	ID	II	DD	CG	AA
393	Case	95	19.3	643	613	18.7	Male	CT	AA	DD	CT	AA	AA	GA	II	ID	DD	CC	GA
394	Control	95	20.2	689.2	661.6	13.6	Male	CC	AC	DD	CT	GA	AA	GA	ID	ID	II	CG	GA
395	Control	95	13.4	468.9	451.8	16.1	Male	CC	CC	DD	CT	GA	AA	GA	ID	ID	ID	CG	AA
396	Control	95	17.2	1093.3	1073.7	20.7	Male	CC	AC	DD	CC	GG	GA	GA	ID	ID	ID	CG	GA
397	Case	96	21.3	443.4	415.1	16.1	Female	CC	AC	DD	TT	GG	GA	GA	ID	II	II	CG	AA
398	Control	96	17.2	381.8	357.6	17.4	Female	CT	AA	DD	CT	GA	AA	GG	DD	II	ID	CC	GA
399	Control	96	27	499.4	465.6	10.7	Female	CT	AC	DD	CC	GA	AA	GG	II	ID	II	GG	GA
400	Control	96	35.4	1051.1	992.7	9.71	Female	CT	AA	DD	CC	GG	AA	AA	II	II	DD	CG	GG
401	Case	97	21.8	682	641.3	10.2	Female	CT	AA	ID	CC	GA	GA	GA	II	II	DD	CC	GA
402	Control	97	37.4	871.4	814.6	12.6	Female	CT	AA	DD	CT	GG	AA	GA	DD	II	ID	CG	GA
403	Control	97	38.1	655.1	601.8	26	Female	CT	AC	DD	TT	GA	GA	GG	ID	ID	ID	CG	GA
404	Control	97	29.5	677.4	635.5	13	Female	CC	CC	DD	CT	GA	AA	AA	ID	ID	ID	CG	AA
405	Case	98	11.8	285.8	271.1	17.3	Male	CC	AC	DD	CT	GA	AA	GA	II	DD	II	CG	GA
406	Control	98	19.9	575.9	549.8	12.7	Male	CT	AC	ID	CT	GA	AA	AA	ID	ID	ID	CG	AA
407	Control	98	21.3	758.9	727.3	20.7	Male	CC	AC	DD	CT	AA	GA	GG	ID	ID	DD	CG	AA
408	Control	98	22	510	484.2	15.1	Male	CT	AC	DD	CT	GG	AA	GG	ID	ID	II	CC	GG
409	Case	99	15.2	585.1	548	12	Female	CC	AC	DD	CT	AA	AA	GG	ID	ID	ID	CG	GG
410	Control	99	10.7	441.3	427.1	6.67	Female	CT	AA	DD	CT	AA	GA	GG	ID	ID	II	CG	GA
411	Control	99	39.7	496.4	437.1	12	Female	CT	AC	ID	CC	GA	GG	GA	II	II	II	CG	GG
412	Control	99	15.2	907.9	886	16	Female	TT	AA	DD	CC	GA	AA	GA	ID	ID	II	CG	GG
413	Case	100	24.9	511	477.3	4.07	Male	CC	AA	DD	CC	GG	GA	AA	II	II	II	CC	GG
414	Control	100	15	360	341.6	15.6	Male	CT	AA	ID	CC	AA	GA	GG	II	DD	ID	CG	GG
415	Control	100	14.1	349.8	332.9	18	Male	CT	AC	DD	CT	AA	AA	GA	II	DD	ID	CC	GA
416	Control	100	17	506.5	487	21.2	Male	CC	AA	DD	CT	GA	AA	GA	ID	ID	II	GG	AA
417	Case	101	33.3	371.8	317	11.3	Male	CC	CC	DD	CC	GG	GA	AA	ID	ID	ID	CG	AA
418	Control	101	26.8	876.6	845	13.2	Male	CT	AC	DD	CT	GG	AA	GA	II	II	ID	CG	GG
419	Control	101	12.2	643.3	630.4	12.5	Male	TT	AA	DD	CC	GA	AA	AA	ID	ID	ID	CG	GA
420	Control	101	10.4	453.9	441	18.7	Male	CT	AA	DD	CC	GA	AA	GG	DD	II	ID	CC	GG
421	Case	102	26.1			19.7	Male	CT	AC	DD	TT	GA	AA	GG	DD	ID	ID	CG	GA
422	Control	102	14.5			23.2	Male	CT	AA	ID	CC	GA	AA	GG	II	DD	ID	CC	GG
423	Control	102	14.1			17.8	Male	CC	AC	DD	CT	GA	AA	GA	II	ID	ID	CC	GG
424	Control	102	11.3			14	Male	CC	CC	DD	CT	GG	AA	GG	II	ID	ID	CC	GG
425	Case	103	28.8	797.5	766.4	12	Male	CC	CC	DD	CT	GA	GA	GG	ID	II	II	CG	AA
426	Control	103	8.6	230.3	219.3	13	Male	CT	AC	DD	CC	AA	GA	GG	ID	ID	ID	CG	GA
427	Control	103	18.4	796	773.4	26.9	Male	CT	AC	DD	CT	GG	AA	GA	ID	II	II	GG	GA
428	Control	103	8.6	383.5	374.6	33.7	Male	CT	AC	DD	CC	GA	AA	GA	ID	DD	DD	CG	GG
429	Case	104	24.3	1446.6	1406.7	20.4	Female	CC	AA	DD	CC	AA	AA	GG	DD	ID	ID	GG	AA
430	Control	104	17.7	642.9	621.9	14.1	Female	CC	AA	DD	CT	GG	AA	GG	ID	ID	ID	CC	GG
431	Control	104	9.3	267.3	253.2	11.6	Female	CC	AA	ID	TT	GG	AA	AA	DD	II	DD	CC	GG
432	Control	104	15.6	339.8	317.7	12.4	Female	CC	AC	ID	TT	GA	GA	GA	ID	ID	ID	CG	GA
433	Case	105	9.5	234.3	219.2	13.7	Male	CT	AC	DD	CC	GG	AA	GA	ID	ID	II	CG	GG
434	Control	105	24.9	482.6	461.6	20	Male	TT	AA	DD	CC	AA	AA	GA	II	ID	DD	CG	AA
435	Control	105	16.1	372.3	352.3	1.96	Male	CT	AA	DD	TT	GA	AA	GA	II	DD	II	CG	AA
436	Control	105	13.8	431.3	410.6	17.2	Male	CT	AA	DD	CC	GG	GA	GA	II	II	DD	CG	GA
437	Case	106	5.9	268.7	255.4	41.7	Female	CC	AC	DD	CC	GA	GA	GG	ID	II	DD	GG	AA
438	Control	106	23.4	638.1	603.8	10.3	Female	CT	AC	DD	CT	AA	GA	GA	ID	II	II	CG	AA
439	Control	106	10.2	828.1	817.1	21.1	Female	TT	AA	DD	CC	GG	AA	AA	II	ID	ID	CG	GA
440	Control	106	12.9	388.4	368.5	18.5	Female	TT	AA	DD	CC	GG	AA	GA	II	DD	II	CG	AA
441	Case	107	27.9	444.2	405.7	14.2	Female	CC	AA	DD	CT	GA	AA	GA	II	ID	DD	GG	GA
442	Control	107	15.6	294.1	270.7	27.6	Female	TT	AA	DD	CT	GG	GA	GG	II	DD	ID	CG	GG
443	Control	107	33.6	803.2	743.8	13.7	Female	CC	AC	DD	CC	AA	GA	GA	ID	ID	ID	GG	GA
444	Control	107	10	853.8	840.7	12.3	Female	TT	AA	ID	CC	GG	GA	GG	II	ID	DD	CG	GG
445	Case	108	22.9	824.4	799.5	15	Male	CC	AA	DD	CC	GA	GA	GA	II	ID	ID	CG	GG
446	Control	108	14.7	327.1	308.7	31.8	Male	CC	CC	DD	TT	GA	AA	GG	II	ID	ID	CG	GA
447	Control	108	9.5	469.1	458	27.3	Male	CT	AA	DD	TT	GG	AA	GA	II	ID	ID	CC	GA
448	Control	108	22.2	322.7	297.6	9.63	Male	CT	AA	DD	CT	GG	AA	GG	II	DD	ID	CG	GA
449	Case	109	26.3	1375.1	1332.4	14.2	Female	TT	AA	DD	CT	GG	AA	AA	II	ID	ID	CG	GA
450	Control	109	21.8	578.1	550.2	13	Female	CT	AC	DD	CT	GA	GA	GA	ID	ID	II	GG	GG
451	Control	109	32.9	684.7	633.5	10.3	Female	CC	AC	DD	TT	GA	AA	AA	ID	II	II	CG	AA
452	Control	109	22.4	554	521.7	17.7	Female	CC	AC	II	CC	GG	AA	GA	II	DD	ID	GG	GA
453	Case	110	24.7	719.9	684.4	19.4	Male	CC	AA	DD	CC	GG	GA	GA	ID	II	DD	CC	GA
454	Control	110	10.4	349.5	338.1	22	Male	CT	AC	DD	CT	GA	GA	GA	II	ID	II	CG	AA
455	Control	110	16.5	619.7	598.5	13.7	Male	CT	AC	DD	CT	GA	AA	GA	ID	II	II	CC	GA
456	Control	110	13.4	449	430.3	16.7	Male	CT	AC	DD	TT	GG	AA	GA	DD	II	II	GG	GA
457	Case	111	17	799	779.5	11.4	Male	CC	AA	DD	CT	GG	AA	GG	II	DD	II	CC	GA
458	Control	111	19.7	530.5	504.9	13.6	Male	CT	AA	ID	CT	GA	AA	AA	DD	II	ID	GG	GA
459	Control	111	8.8	226.7	215.1	22.2	Male	CC	AA	DD	CT	GG	AA	GG	ID	II	DD	CC	AA
460	Control	111	12	594.7	577.7	12.5	Male	CT	AA	DD	TT	GA	AA	GA	DD	ID	ID	CG	GG
461	Case	112	7.7	292.4	282.1	22.8	Female	CT	AA	DD	CT	GG	AA	AA	ID	II	DD	GG	GA
462	Control	112	21.8	436.9	407.7	8.44	Female	CT	AA	DD	CC	GG	AA	GG	II	DD	DD	CC	GA
463	Control	112	10.2	628.3	614.2	21	Female	CC	CC	DD	CT	GG	AA	AA	ID	ID	II	GG	GA
464	Control	112	11.8	333.8	319.4	30.9	Female	CC	AC	DD	CC	GG	GA	GG	II	DD	DD	CC	GG
465	Case	113	12.7	791.3	764.1	10.3	Male	CC	CC	DD	CC	GA	AA	AA	ID	II	ID	CC	GG
466	Control	113	11.3	496.9	480	10.6	Male	CC	AC	ID	CT	GG	AA	GG	ID	II	DD	CG	GA
467	Control	113	22	596.1	569	17	Male	CC	CC	DD	CT	GA	GA	AA	ID	ID	II	CG	GA
468	Control	113	12.2	309.9	292.6	16.3	Male	CT	AA	DD	CC	GA	AA	AA	II	ID	ID	CG	AA
469	Case	114	22.2	389.9	362	21.8	Male	CC	AA	DD	CC	GG	AA	GG	II	ID	DD	CG	GA
470	Control	114	8.2	186.2	177.2	30.6	Male	CC	AC	DD	CC	AA	GA	GG	II	II	II	CG	GA
471	Control	114	26.1	490.1	458.4	27.1	Male	CC	AA	DD	CC	GA	AA	GA	II	II	II	CG	GA
472	Control	114	12.7	248.8	233.4	21.6	Male	CC	AC	DD	CC	GA	AA	AA	ID	II	ID	CG	GG
473	Case	115	15.6	468.7	445.3	20.6	Male	CC	AA	DD	CT	GA	AA	GA	ID	ID	ID	GG	GA
474	Control	115	9.1	358.5	345.5	17.3	Male	CT	AC	DD	CC	GA	GA	GG	II	II	DD	CC	GA
475	Control	115	14.5	316.2	297.7	12.5	Male	CT	AC	ID	CT	AA	AA	AA	ID	II	DD	CG	GA
476	Control	115	18.4	498.3	474.4	17.5	Male	CT	AC	DD	CC	GG	AA	GG	II	II	ID	CC	GA
477	Case	116	21.1	574.6	546.9	13.6	Male	CC	AA	DD	CT	GA	GA	GA	II	DD	ID	CG	GA
478	Control	116	82.7	1874.6	1755	11.6	Male	CT	AA	DD	TT	GG	GA	GA	ID	ID	ID	CC	GA
479	Control	116	14.7	1143.8	1126.7	18.1	Male	CT	AC	DD	CC	GG	AA	AA	II	DD	II	CC	GG
480	Control	116	34.9	448.6	402	12	Male	TT	AA	DD	CC	GA	GA	GA	II	DD	II	CC	AA
481	Case	117	10.9	527.5	515.2	15.2	Male	CC	AA	DD	CT	GA	AA	AA	II	ID	II	CC	GA
482	Control	117	30.2	983.1	944.2	7.44	Male	CC	AA	DD	CC	GG	AA	GG	II	ID	II	CG	AA
483	Control	117	10	200	186.9	25.7	Male	CT	AA	ID	CT	GA	AA	AA	DD	ID	ID	CG	AA
484	Control	117	12.7	292.2	276.2	21.5	Male	TT	AA	DD	CT	AA	AA	GG	II	ID	DD	CG	GA
485	Case	118	17.9	812.3	787.1		Male	CC	AA	DD	CT	GA	AA	GA	II	ID	ID	CG	GG
486	Control	118	8.2	302.1	290.6	11.6	Male	CC	AC	DD	CT	GG	GA	GA	ID	ID	ID	CC	AA
487	Control	118	16.5	564.1	541.2	11	Male	CT	AA	DD	CT	GA	AA	GA	II	ID	DD	GG	GA
488	Control	118	19.3	394	367	22.1	Male	CT	AA	DD	TT	GG	AA	GA	II	DD	ID	CG	GA
489	Case	119	15.9	533.3	512.6	23.3	Male	CC	AC	DD	TT	GA	AA	GG	II	II	ID	CG	GA
490	Control	119	8.8	741.4	732.2	25.6	Male	CC	AA	DD	CT	AA	AA	AA	ID	II	ID	CG	GA
491	Control	119	15.6	267.5	246.1	13	Male	CC	AA	DD	CC	GA	AA	AA	II	II	II	CC	GA
492	Control	119	18.1	889.5	865.8	16	Male	CC	CC	DD	CT	GG	AA	GG	II	ID	II	CC	AA
493	Case	120	14.1	566.4	541.8	17.1	Male	CC	CC	DD	CT	AA	AA	GG	ID	ID	ID	CG	GA
494	Control	120	12.2	512.6	497.5	7.13	Male	CT	AC	DD	CC	GA	GA	GA	ID	DD	II	CG	GA
495	Control	120	43.3	734.2	680	14.4	Male	CC	AA	DD	CT	AA	AA	GG	II	ID	ID	CC	GA
496	Control	120	29.2	504.7	470.9	12.8	Male	CT	AA	DD	CT	GG	AA	GA	II	ID	II	CC	AA
497	Case	121	20.4			11.8	Female	CT	AC	DD	TT	GG	GA	GG	II	DD	ID	CG	AA
498	Control	121	21.5			20	Female	CC	AC	DD	CC	GG	AA	GG	II	II	II	CG	GA
499	Control	121	6.3			11.2	Female	TT	AA	DD	CC	GA	AA	AA	ID	ID	II	CC	GG
500	Control	121	18.1			14.4	Female	CC	AA	DD	CT	GG	GA	GA	II	DD	II	GG	GA
501	Case	122	18.1	559.7	530.6	15.7	Male	CC	AC	DD	TT	AA	AA	AA	ID	II	ID	GG	GG
502	Control	122	15.2	391.2	370.5	19.2	Male	CT	AC	DD	CT	AA	GA	GG	ID	ID	ID	CG	GG
503	Control	122	18.6	284.3	263.5	25.6	Male	CC	AC	DD	CC	GA	AA	GG	II	II	ID	CG	AA
504	Control	122	18.1	392.3	371	15.5	Male	CC	AA	DD	CT	GA	AA	GG	II	ID	ID	CG	GA
505	Case	123	12.7	401.5	378.4	27.2	Male	CC	AA	DD	CT	GA	AA	GG	ID	ID	II	CC	GG
506	Control	123	27.7	813.8	776.2	14.7	Male	CC	CC	DD	CT	GG	AA	GA	II	ID	ID	GG	GA
507	Control	123	22.9	844.3	811.4	9.65	Male	CT	AA	DD	CC	AA	AA	AA	ID	ID	ID	CG	GA
508	Control	123	19.3	584.3	560.3	21.7	Male	CT	AA	DD	CC	GA	GA	GA	II	DD	DD	GG	GG
509	Case	124	22.4	773.1	745.2	20.3	Male	CT	AA	ID	CC	GG	AA	GG	II	II	II	CG	AA
510	Control	124	17.9	324.1	303.9	14.9	Male	CT	AA	DD	CT	AA	AA	GA	II	DD	II	GG	GA
511	Control	124	9.5	643.2	633.3	12.8	Male	TT	AA	ID	CC	AA	AA	GA	II	ID	ID	CG	AA
512	Control	124	21.5	251.5	224	15.5	Male	CC	AC	DD	CC	GG	AA	AA	II	ID	DD	GG	GA
513	Case	125	13.1	342.7	321.7	17.5	Female	CT	AC	DD	CC	GA	AA	GG	II	ID	II	CC	GG
514	Control	125	10.4	283.6	269.4	10.1	Female	CT	AA	DD	CC	GG	AA	AA	ID	ID	ID	CC	GA
515	Control	125	27.9	457	410.6	12.5	Female	CT	AA	DD	CC	GG	GA	AA	DD	II	II	CC	AA
516	Control	125	15.4	479.2	455.6	11.7	Female	CC	AA	DD	CC	GA	AA	GA	ID	ID	DD	CC	GG
517	Case	126	18.6	752.4	729.2	19.8	Male	CT	AA	DD	CT	AA	GA	GA	II	ID	DD	CG	GA
518	Control	126	17.7	543.5	521.2	20	Male	CT	AA	DD	CT	GA	GA	GA	II	ID	II	CC	GA
519	Control	126	22.4	604.5	578.4	15.2	Male	CT	AA	DD	CT	GG	AA	GA	II	II	DD	CC	GA
520	Control	126	33.1	567.5	524.9	20.7	Male	CT	AC	DD	CT	AA	GG	GA	ID	ID	DD	CG	GA
521	Case	127	8.8	229.7	215.3	24.3	Male	CT	AA	DD	CT	AA	AA	GA	II	DD	ID	CG	GA
522	Control	127	27.2	652.1	614.7	17.5	Male	CT	AA	DD	CC	AA	AA	GA	ID	II	ID	GG	GA
523	Control	127	21.5	502.4	471	10.4	Male	CT	AA	DD	CC	AA	AA	GA	ID	ID	ID	CG	GA
524	Control	127	10.9	784.2	771.2	9.29	Male	TT	AA	DD	CC	AA	AA	GA	DD	ID	II	CG	AA
525	Case	128	24.3	419.5	382.4		Female	CT	AC	DD	CT	AA	AA	GG	ID	ID	II	CG	AA
526	Control	128	24.7	1138.1	1099.7	19	Female	CT	AA	DD	CT	GA	GA	GA	II	ID	II	GG	GA
527	Control	128	22.2	1771.3	1741	12.5	Female	CT	AC	DD	CC	GA	AA	GA	II	ID	ID	CG	GG
528	Control	128	13.8	339	320.3	15.9	Female	CT	AA	DD	CC	GA	AA	GA	II	DD	II	GG	AA
529	Case	129	19.7	972.1	942	20.8	Female	TT	AA	DD	TT	GA	AA	GA	ID	ID	II	GG	GA
530	Control	129	42.4	529.6	477	21.4	Female	CC	AA	ID	CT	AA	GA	GG	II	DD	DD	CC	GA
531	Control	129	9.5	425	412.4	14.7	Female	CT	AC	DD	CC	AA	AA	GA	DD	II	DD	CG	GG
532	Control	129	22.9	374.1	347.5	16.6	Female	CC	AC	DD	CC	GG	AA	GG	II	ID	II	CG	AA
533	Case	130	18.1	560.4	534.7	16.7	Female	CT	AC	ID	CT	GA	GA	GG	ID	ID	ID	CG	GA
534	Control	130	12.5	697.9	682.4	11.8	Female	CC	CC	ID	CC	GA	AA	AA	ID	ID	ID	CG	GG
535	Control	130	13.1	335.6	316.3	12	Female	CC	AA	DD	CT	GG	AA	AA	II	ID	II	GG	GA
536	Control	130	31.1	428	376.3	6.98	Female	CC	AA	ID	CC	GG	AA	GA	II	ID	ID	CG	GA
537	Case	131	23.6	436.1	401.4	13.8	Male	CC	AC	DD	CC	GA	AA	GA	ID	DD	ID	CC	AA
538	Control	131	8.8	352.7	345.6	21.8	Male	CC	AC	DD	CT	GG	GA	GA	II	ID	DD	GG	GG
539	Control	131	19.5	729.2	705.6	11.3	Male	CT	AC	DD	CC	GG	AA	GA	II	ID	II	CG	GG
540	Control	131	16.3	385.3	361.4	11.9	Male	CT	AC	DD	CC	GG	GA	GG	ID	DD	DD	CG	GG
541	Case	132	13.6	652.1	628.3	13.7	Male	CT	AC	DD	CC	GA	GA	GG	ID	ID	ID	CC	GG
542	Control	132	39	437.4	390.3	20.5	Male	CT	AC	DD	CC	GA	AA	GA	II	DD	II	CG	GA
543	Control	132	10.4	747.5	734.6	14.6	Male	CT	AC	DD	TT	AA	AA	GA	ID	ID	II	CG	GA
544	Control	132	43.8	514.6	452.9	10.6	Male	CC	AC	DD	TT	GA	AA	GA	ID	ID	ID	GG	AA
